# Supplementary material for: The First Identification of Trichinella britovi in the Raccoon Dog (Nyctereutes procyonoides) in Romania
Source: Pathogens. 2023 Sep 5;12(9):1132. doi: 10.3390/pathogens12091132 (PMC10535435; doi:10.3390/pathogens12091132)
Supplement: Supplementary file 1 [file pathogens-12-01132-s001.zip]

Archive with 1 entries (1 files):
- pathogens-2558434-supplementary.pdf
